# Supplementary material for: Prospective Multi-Institutional Observational Study of Retreatment with Anti-PD-1/PD-L1 Antibodies in Patients with Non-Small Cell Lung Cancer Previously Treated with Anti-PD-1/PD-L1 Plus Chemotherapy: NJLCG (North Japan Lung Cancer Group) Trial 1901
Source: Cancers (Basel). 2025 May 2;17(9):1551. doi: 10.3390/cancers17091551 (PMC12071100; doi:10.3390/cancers17091551)
Supplement: Supplementary file 1 [file cancers-17-01551-s001.zip]

Archive with 2 entries (2 files):
- figure legen for Figure S1.pdf
- Table S1.pdf
